# Supplementary material for: Next-Generation Sequencing for Cystic Fibrosis: Florida Newborn Screening Experience
Source: Int J Neonatal Screen. 2025 Oct 14;11(4):94. doi: 10.3390/ijns11040094 (PMC12551084; doi:10.3390/ijns11040094)
Supplement: Supplementary file 1 [file IJNS-11-00094-s001.zip]

Archive with 1 entries (1 files):
- IJNS-3761101-supplementary.pdf
